# Supplementary material for: Profiling of the Microbiome Associated With Nitrogen Removal During Vermifiltration of Wastewater From a Commercial Dairy
Source: Front Microbiol. 2018 Aug 20;9:1964. doi: 10.3389/fmicb.2018.01964 (PMC6110276; doi:10.3389/fmicb.2018.01964)
Supplement: TABLE S2 — Core OTUs shared among all three wastewater samples (lagoon water, LAG; influent, INF; and effluent, EFF). OTUs classified at the genus level are listed first, followed by unclassified OTUs. Because some OTUs share the same taxa classification (i.e., 97% sequence identity defines an OTU, but multiple OTUs are classified to or unclassified at the same lineage), the count of OTUs with the same taxa classification (n) is also listed. [file Table_2.XLSX]

## Sheet: Table S2
	Supplementary Table S2. Core OTUs shared among all three wastewater samples (lagoon water, LAG; influent, INF; and effluent, EFF). OTUs classified at the genus level are listed first, followed by unclassified OTUs. Because some OTUs share the same taxa classification (i.e. 97% sequence identity defines an OTU, but multiple OTUs are classified to or unclassified at the same lineage), the count of …
	Lineage of OTUs classified at the genus level
	Kingdom	Phylum	Class	Order	Family	Genus	Species	n
	Archaea	Euryarchaeota	Methanobacteria	Methanobacteriales	Methanobacteriaceae	Methanobacterium	Unclassified	2
	Archaea	Euryarchaeota	Methanobacteria	Methanobacteriales	Methanobacteriaceae	Methanobrevibacter	Unclassified	2
	Archaea	Euryarchaeota	Methanobacteria	Methanobacteriales	Methanobacteriaceae	Methanosphaera	Unclassified	1
	Archaea	Euryarchaeota	Methanomicrobia	Methanomicrobiales	Methanocorpusculaceae	Methanocorpusculum	Unclassified	1
	Archaea	Euryarchaeota	Methanomicrobia	Methanomicrobiales	Methanospirillaceae	Methanospirillum	Unclassified	2
	Archaea	Euryarchaeota	Methanomicrobia	Methanosarcinales	Methanosaetaceae	Methanosaeta	Unclassified	1
	Archaea	Euryarchaeota	Methanomicrobia	Methanosarcinales	Methanosarcinaceae	Methanomethylovorans	Unclassified	1
	Archaea	Euryarchaeota	Methanomicrobia	Methanosarcinales	Methanosarcinaceae	Methanosarcina	Unclassified	1
	Bacteria	Actinobacteria	Actinobacteria	Actinomycetales	Actinomycetaceae	N09	Unclassified	1
	Bacteria	Actinobacteria	Actinobacteria	Actinomycetales	Corynebacteriaceae	Corynebacterium	Unclassified	2
	Bacteria	Actinobacteria	Actinobacteria	Actinomycetales	Dietziaceae	Dietzia	Unclassified	1
	Bacteria	Actinobacteria	Actinobacteria	Actinomycetales	Nocardiaceae	Rhodococcus	Unclassified	1
	Bacteria	Actinobacteria	Actinobacteria	Actinomycetales	Nocardiopsaceae	Thermobifida	fusca	1
	Bacteria	Actinobacteria	Actinobacteria	Actinomycetales	Streptomycetaceae	Streptomyces	Unclassified	1
	Bacteria	Actinobacteria	Coriobacteriia	Coriobacteriales	Coriobacteriaceae	Adlercreutzia	Unclassified	2
	Bacteria	Actinobacteria	Coriobacteriia	Coriobacteriales	Coriobacteriaceae	Olsenella	Unclassified	2
	Bacteria	Bacteroidetes	Bacteroidia	Bacteroidales	[Paraprevotellaceae]	CF231	Unclassified	1
	Bacteria	Bacteroidetes	Bacteroidia	Bacteroidales	[Paraprevotellaceae]	YRC22	Unclassified	1
	Bacteria	Bacteroidetes	Bacteroidia	Bacteroidales	Bacteroidaceae	5-7N15	Unclassified	5
	Bacteria	Bacteroidetes	Bacteroidia	Bacteroidales	Bacteroidaceae	Bacteroides	Unclassified	3
	Bacteria	Bacteroidetes	Bacteroidia	Bacteroidales	Bacteroidaceae	Bacteroides	nordii	1
	Bacteria	Bacteroidetes	Bacteroidia	Bacteroidales	Bacteroidaceae	BF311	Unclassified	1
	Bacteria	Bacteroidetes	Bacteroidia	Bacteroidales	Porphyromonadaceae	Macellibacteroides	fermentans	1
	Bacteria	Bacteroidetes	Bacteroidia	Bacteroidales	Porphyromonadaceae	Paludibacter	Unclassified	5
	Bacteria	Bacteroidetes	Bacteroidia	Bacteroidales	Porphyromonadaceae	Petrimonas	sulfuriphila	1
	Bacteria	Bacteroidetes	Bacteroidia	Bacteroidales	Prevotellaceae	Prevotella	Unclassified	1
	Bacteria	Chloroflexi	Anaerolineae	Anaerolineales	Anaerolinaceae	Leptolinea	tardivitalis	1
	Bacteria	Chloroflexi	Anaerolineae	Anaerolineales	Anaerolinaceae	SHD-231	Unclassified	5
	Bacteria	Chloroflexi	Anaerolineae	Anaerolineales	Anaerolinaceae	T78	Unclassified	5
	Bacteria	Chloroflexi	Anaerolineae	Anaerolineales	Anaerolinaceae	WCHB1-05	Unclassified	2
	Bacteria	Firmicutes	Bacilli	Bacillales	Bacillaceae	Bacillus	coagulans	1
	Bacteria	Firmicutes	Bacilli	Bacillales	Planococcaceae	Solibacillus	Unclassified	1
	Bacteria	Firmicutes	Bacilli	Bacillales	Thermoactinomycetaceae	Thermoactinomyces	Unclassified	1
	Bacteria	Firmicutes	Bacilli	Lactobacillales	Aerococcaceae	Facklamia	Unclassified	1
	Bacteria	Firmicutes	Bacilli	Lactobacillales	Carnobacteriaceae	Trichococcus	Unclassified	1
	Bacteria	Firmicutes	Bacilli	Lactobacillales	Enterococcaceae	Enterococcus	casseliflavus	1
	Bacteria	Firmicutes	Bacilli	Lactobacillales	Streptococcaceae	Streptococcus	luteciae	1
	Bacteria	Firmicutes	Bacilli	Turicibacterales	Turicibacteraceae	Turicibacter	Unclassified	1
	Bacteria	Firmicutes	Clostridia	Clostridiales	[Mogibacteriaceae]	Anaerovorax	Unclassified	4
	Bacteria	Firmicutes	Clostridia	Clostridiales	[Mogibacteriaceae]	Mogibacterium	Unclassified	1
	Bacteria	Firmicutes	Clostridia	Clostridiales	[Tissierellaceae]	Sedimentibacter	Unclassified	2
	Bacteria	Firmicutes	Clostridia	Clostridiales	[Tissierellaceae]	Tissierella_Soehngenia	Unclassified	1
	Bacteria	Firmicutes	Clostridia	Clostridiales	Clostridiaceae	Clostridium	Unclassified	7
	Bacteria	Firmicutes	Clostridia	Clostridiales	Clostridiaceae	Clostridium	celatum	1
	Bacteria	Firmicutes	Clostridia	Clostridiales	Clostridiaceae	Proteiniclasticum	Unclassified	1
	Bacteria	Firmicutes	Clostridia	Clostridiales	Clostridiaceae	SMB53	Unclassified	1
	Bacteria	Firmicutes	Clostridia	Clostridiales	Eubacteriaceae	Acetobacterium	Unclassified	1
	Bacteria	Firmicutes	Clostridia	Clostridiales	Eubacteriaceae	Anaerofustis	Unclassified	1
	Bacteria	Firmicutes	Clostridia	Clostridiales	Lachnospiraceae	Anaerostipes	Unclassified	1
	Bacteria	Firmicutes	Clostridia	Clostridiales	Lachnospiraceae	Butyrivibrio	Unclassified	4
	Bacteria	Firmicutes	Clostridia	Clostridiales	Lachnospiraceae	Clostridium	Unclassified	1
	Bacteria	Firmicutes	Clostridia	Clostridiales	Lachnospiraceae	Dorea	Unclassified	1
	Bacteria	Firmicutes	Clostridia	Clostridiales	Peptostreptococcaceae	[Clostridium]	sordellii	2
	Bacteria	Firmicutes	Clostridia	Clostridiales	Ruminococcaceae	Oscillospira	Unclassified	3
	Bacteria	Firmicutes	Clostridia	Clostridiales	Ruminococcaceae	Papillibacter	cinnamivorans	1
	Bacteria	Firmicutes	Clostridia	Clostridiales	Ruminococcaceae	Ruminococcus	Unclassified	4
	Bacteria	Firmicutes	Clostridia	Clostridiales	Ruminococcaceae	Ruminococcus	bromii	1
	Bacteria	Firmicutes	Clostridia	Clostridiales	Ruminococcaceae	Sporobacter	termitidis	2
	Bacteria	Firmicutes	Clostridia	Clostridiales	Veillonellaceae	Anaerosinus	glycerini	1
	Bacteria	Firmicutes	Clostridia	Clostridiales	Veillonellaceae	Phascolarctobacterium	Unclassified	1
	Bacteria	Firmicutes	Clostridia	Clostridiales	Veillonellaceae	vadinHB04	Unclassified	1
	Bacteria	Firmicutes	Erysipelotrichi	Erysipelotrichales	Erysipelotrichaceae	Allobaculum	Unclassified	1
	Bacteria	Firmicutes	Erysipelotrichi	Erysipelotrichales	Erysipelotrichaceae	RFN20	Unclassified	3
	Bacteria	Proteobacteria	Betaproteobacteria	Burkholderiales	Comamonadaceae	Hydrogenophaga	Unclassified	1
	Bacteria	Proteobacteria	Betaproteobacteria	Rhodocyclales	Rhodocyclaceae	Propionivibrio	Unclassified	1
	Bacteria	Proteobacteria	Betaproteobacteria	Rhodocyclales	Rhodocyclaceae	Thauera	Unclassified	1
	Bacteria	Proteobacteria	Deltaproteobacteria	Desulfobacterales	Desulfobacteraceae	Desulfococcus	Unclassified	1
	Bacteria	Proteobacteria	Deltaproteobacteria	Desulfobacterales	Desulfobulbaceae	Desulfobulbus	Unclassified	1
	Bacteria	Proteobacteria	Deltaproteobacteria	Desulfovibrionales	Desulfomicrobiaceae	Desulfomicrobium	Unclassified	2
	Bacteria	Proteobacteria	Deltaproteobacteria	Desulfovibrionales	Desulfovibrionaceae	Desulfovibrio	Unclassified	2
	Bacteria	Proteobacteria	Deltaproteobacteria	Desulfuromonadales	Geobacteraceae	Geobacter	Unclassified	2
	Bacteria	Proteobacteria	Deltaproteobacteria	Syntrophobacterales	Syntrophaceae	Syntrophus	Unclassified	4
	Bacteria	Proteobacteria	Deltaproteobacteria	Syntrophobacterales	Syntrophaceae	Syntrophus	aciditrophicus	1
	Bacteria	Proteobacteria	Epsilonproteobacteria	Campylobacterales	Campylobacteraceae	Arcobacter	cryaerophilus	1
	Bacteria	Proteobacteria	Gammaproteobacteria	Chromatiales	Chromatiaceae	Allochromatium	Unclassified	1
	Bacteria	Proteobacteria	Gammaproteobacteria	Chromatiales	Chromatiaceae	Allochromatium	vinosum	1
	Bacteria	Proteobacteria	Gammaproteobacteria	Chromatiales	Chromatiaceae	Thiolamprovum	pedioforme	1
	Bacteria	Proteobacteria	Gammaproteobacteria	Pseudomonadales	Moraxellaceae	Acinetobacter	Unclassified	1
	Bacteria	Proteobacteria	Gammaproteobacteria	Pseudomonadales	Moraxellaceae	Acinetobacter	lwoffii	1
	Bacteria	Spirochaetes	[Leptospirae]	[Leptospirales]	Sediment-4	SJA-88	Unclassified	1
	Bacteria	Spirochaetes	Spirochaetes	Spirochaetales	Spirochaetaceae	Treponema	Unclassified	6
	Bacteria	Synergistetes	Synergistia	Synergistales	Dethiosulfovibrionaceae	HA73	Unclassified	3
	Bacteria	Synergistetes	Synergistia	Synergistales	Dethiosulfovibrionaceae	PD-UASB-13	Unclassified	1
	Bacteria	Synergistetes	Synergistia	Synergistales	Synergistaceae	vadinCA02	Unclassified	5
	Bacteria	Synergistetes	Synergistia	Synergistales	TTA_B6	E6	Unclassified	1
	Bacteria	Tenericutes	Mollicutes	Acholeplasmatales	Acholeplasmataceae	Acholeplasma	Unclassified	3
	Bacteria	Thermotogae	Thermotogae	Thermotogales	Thermotogaceae	Kosmotoga	mrcj	1
	Bacteria	Thermotogae	Thermotogae	Thermotogales	Thermotogaceae	SC103	Unclassified	1
	Bacteria	WWE1	[Cloacamonae]	[Cloacamonales]	[Cloacamonaceae]	Candidatus_Cloacamonas	Unclassified	1
	Bacteria	WWE1	[Cloacamonae]	[Cloacamonales]	[Cloacamonaceae]	W22	Unclassified	2
	Total OTUs classified at genus level							157
	Lineage of OTUs unclassified at the phylum, class, order, family, or genus level
	Kingdom	Phylum	Class	Order	Family	Genus	Species	n
	Archaea	[Parvarchaeota]	[Parvarchaea]	WCHD3-30	Unclassified	Unclassified	Unclassified	1
	Archaea	Crenarchaeota	MCG	pGrfC26	Unclassified	Unclassified	Unclassified	1
	Archaea	Euryarchaeota	Methanobacteria	Methanobacteriales	WSA2	Unclassified	Unclassified	1
	Archaea	Euryarchaeota	Methanomicrobia	Methanomicrobiales	Unclassified	Unclassified	Unclassified	1
	Bacteria	Unclassified	Unclassified	Unclassified	Unclassified	Unclassified	Unclassified	41
	Bacteria	[Caldithrix]	KSB1	GW-22	Unclassified	Unclassified	Unclassified	1
	Bacteria	Acidobacteria	Acidobacteria-6	iii1-15	Unclassified	Unclassified	Unclassified	1
	Bacteria	Actinobacteria	Actinobacteria	Actinomycetales	Cellulomonadaceae	Unclassified	Unclassified	1
	Bacteria	Actinobacteria	Actinobacteria	Actinomycetales	Microbacteriaceae	Unclassified	Unclassified	1
	Bacteria	Actinobacteria	OPB41	Unclassified	Unclassified	Unclassified	Unclassified	1
	Bacteria	Armatimonadetes	SJA-176	RB046	Unclassified	Unclassified	Unclassified	1
	Bacteria	Bacteroidetes	[Saprospirae]	[Saprospirales]	Saprospiraceae	Unclassified	Unclassified	1
	Bacteria	Bacteroidetes	Bacteroidia	Bacteroidales	BA008	Unclassified	Unclassified	1
	Bacteria	Bacteroidetes	Bacteroidia	Bacteroidales	GZKB119	Unclassified	Unclassified	1
	Bacteria	Bacteroidetes	Bacteroidia	Bacteroidales	Marinilabiaceae	Unclassified	Unclassified	1
	Bacteria	Bacteroidetes	Bacteroidia	Bacteroidales	p-2534-18B5	Unclassified	Unclassified	3
	Bacteria	Bacteroidetes	Bacteroidia	Bacteroidales	Porphyromonadaceae	Unclassified	Unclassified	1
	Bacteria	Bacteroidetes	Bacteroidia	Bacteroidales	SB-1	Unclassified	Unclassified	4
	Bacteria	Bacteroidetes	Bacteroidia	Bacteroidales	Unclassified	Unclassified	Unclassified	13
	Bacteria	Bacteroidetes	Unclassified	Unclassified	Unclassified	Unclassified	Unclassified	33
	Bacteria	Chlorobi	Ignavibacteria	Ignavibacteriales	Unclassified	Unclassified	Unclassified	1
	Bacteria	Chlorobi	OPB56	Unclassified	Unclassified	Unclassified	Unclassified	1
	Bacteria	Chlorobi	SJA-28	Unclassified	Unclassified	Unclassified	Unclassified	2
	Bacteria	Chloroflexi	Anaerolineae	Unclassified	Unclassified	Unclassified	Unclassified	4
	Bacteria	Chloroflexi	Anaerolineae	Anaerolineales	Anaerolinaceae	Unclassified	Unclassified	1
	Bacteria	Chloroflexi	Anaerolineae	GCA004	Unclassified	Unclassified	Unclassified	1
	Bacteria	Chloroflexi	Anaerolineae	OPB11	Unclassified	Unclassified	Unclassified	1
	Bacteria	Chloroflexi	Anaerolineae	SBR1031	SHA-31	Unclassified	Unclassified	1
	Bacteria	Chloroflexi	Anaerolineae	SJA-15	Unclassified	Unclassified	Unclassified	1
	Bacteria	Chloroflexi	Dehalococcoidetes	Dehalococcoidales	Dehalococcoidaceae	Unclassified	Unclassified	1
	Bacteria	Cyanobacteria	4C0d-2	YS2	Unclassified	Unclassified	Unclassified	2
	Bacteria	Firmicutes	Bacilli	Bacillales	Planococcaceae	Unclassified	Unclassified	1
	Bacteria	Firmicutes	Bacilli	Bacillales	Unclassified	Unclassified	Unclassified	3
	Bacteria	Firmicutes	Clostridia	Clostridiales	[Mogibacteriaceae]	Unclassified	Unclassified	4
	Bacteria	Firmicutes	Clostridia	Clostridiales	Christensenellaceae	Unclassified	Unclassified	8
	Bacteria	Firmicutes	Clostridia	Clostridiales	Lachnospiraceae	Unclassified	Unclassified	9
	Bacteria	Firmicutes	Clostridia	Clostridiales	Peptostreptococcaceae	Unclassified	Unclassified	1
	Bacteria	Firmicutes	Clostridia	Clostridiales	Ruminococcaceae	Unclassified	Unclassified	12
	Bacteria	Firmicutes	Clostridia	Clostridiales	Unclassified	Unclassified	Unclassified	20
	Bacteria	Firmicutes	Unclassified	Unclassified	Unclassified	Unclassified	Unclassified	16
	Bacteria	GN02	3BR-5F	Unclassified	Unclassified	Unclassified	Unclassified	1
	Bacteria	LD1	Unclassified	Unclassified	Unclassified	Unclassified	Unclassified	1
	Bacteria	Lentisphaerae	[Lentisphaeria]	Z20	R4-45B	Unclassified	Unclassified	2
	Bacteria	NKB19	noFP_H4	Unclassified	Unclassified	Unclassified	Unclassified	1
	Bacteria	OD1	ABY1	Unclassified	Unclassified	Unclassified	Unclassified	6
	Bacteria	OP11	WCHB1-64	d153	Unclassified	Unclassified	Unclassified	1
	Bacteria	OP3	PBS-25	Unclassified	Unclassified	Unclassified	Unclassified	1
	Bacteria	OP8	OP8_2	Unclassified	Unclassified	Unclassified	Unclassified	1
	Bacteria	Planctomycetes	Phycisphaerae	MSBL9	Unclassified	Unclassified	Unclassified	1
	Bacteria	Planctomycetes	Planctomycetia	Unclassified	Unclassified	Unclassified	Unclassified	1
	Bacteria	Planctomycetes	Planctomycetia	Pirellulales	Pirellulaceae	Unclassified	Unclassified	7
	Bacteria	Proteobacteria	Alphaproteobacteria	Unclassified	Unclassified	Unclassified	Unclassified	1
	Bacteria	Proteobacteria	Betaproteobacteria	Unclassified	Unclassified	Unclassified	Unclassified	1
	Bacteria	Proteobacteria	Betaproteobacteria	ASSO-13	Unclassified	Unclassified	Unclassified	1
	Bacteria	Proteobacteria	Betaproteobacteria	Burkholderiales	Alcaligenaceae	Unclassified	Unclassified	1
	Bacteria	Proteobacteria	Betaproteobacteria	Burkholderiales	Comamonadaceae	Unclassified	Unclassified	2
	Bacteria	Proteobacteria	Betaproteobacteria	Rhodocyclales	Rhodocyclaceae	Unclassified	Unclassified	1
	Bacteria	Proteobacteria	Deltaproteobacteria	Unclassified	Unclassified	Unclassified	Unclassified	1
	Bacteria	Proteobacteria	Deltaproteobacteria	Desulfarculales	Desulfarculaceae	Unclassified	Unclassified	1
	Bacteria	Proteobacteria	Deltaproteobacteria	Syntrophobacterales	Syntrophaceae	Unclassified	Unclassified	1
	Bacteria	Proteobacteria	Deltaproteobacteria	Syntrophobacterales	Syntrophorhabdaceae	Unclassified	Unclassified	1
	Bacteria	Proteobacteria	Gammaproteobacteria	Unclassified	Unclassified	Unclassified	Unclassified	2
	Bacteria	Proteobacteria	Gammaproteobacteria	Chromatiales	Chromatiaceae	Unclassified	Unclassified	3
	Bacteria	Proteobacteria	Gammaproteobacteria	Enterobacteriales	Enterobacteriaceae	Unclassified	Unclassified	1
	Bacteria	Proteobacteria	Gammaproteobacteria	Legionellales	Coxiellaceae	Unclassified	Unclassified	1
	Bacteria	Proteobacteria	Unclassified	Unclassified	Unclassified	Unclassified	Unclassified	1
	Bacteria	Spirochaetes	MVP-15	PL-11B10	Unclassified	Unclassified	Unclassified	3
	Bacteria	SR1	Unclassified	Unclassified	Unclassified	Unclassified	Unclassified	4
	Bacteria	Synergistetes	Synergistia	Synergistales	Thermovirgaceae	Unclassified	Unclassified	1
	Bacteria	Tenericutes	Mollicutes	RF39	Unclassified	Unclassified	Unclassified	3
	Bacteria	Tenericutes	RF3	ML615J-28	Unclassified	Unclassified	Unclassified	4
	Bacteria	Verrucomicrobia	[Pedosphaerae]	[Pedosphaerales]	R4-41B	Unclassified	Unclassified	1
	Bacteria	Verrucomicrobia	Opitutae	Unclassified	Unclassified	Unclassified	Unclassified	1
	Bacteria	Verrucomicrobia	Opitutae	Puniceicoccales	Puniceicoccaceae	Unclassified	Unclassified	1
	Bacteria	Verrucomicrobia	Verruco-5	LD1-PB3	Unclassified	Unclassified	Unclassified	2
	Bacteria	Verrucomicrobia	Verruco-5	WCHB1-41	RFP12	Unclassified	Unclassified	4
	Bacteria	Verrucomicrobia	Verruco-5	WCHB1-41	WCHB1-25	Unclassified	Unclassified	1
	Bacteria	WPS-2	Unclassified	Unclassified	Unclassified	Unclassified	Unclassified	1
	Bacteria	WS3	PRR-12	Sediment-1	Unclassified	Unclassified	Unclassified	1
	Bacteria	WWE1	[Cloacamonae]	[Cloacamonales]	[Cloacamonaceae]	Unclassified	Unclassified	2
	Total OTUs unclassified at phylum, class, order, family, or genus level							270
