# Supplementary material for: Profiling of the Microbiome Associated With Nitrogen Removal During Vermifiltration of Wastewater From a Commercial Dairy
Source: Front Microbiol. 2018 Aug 20;9:1964. doi: 10.3389/fmicb.2018.01964 (PMC6110276; doi:10.3389/fmicb.2018.01964)
Supplement: TABLE S3 — Community composition of dairy wastewater samples during different stages of vermifiltration at the phylum level averaged over replicates (n = 3). [file Table_3.XLSX]

## Sheet: Table S3
	Supplementary Table S3. Community composition of dairy wastewater samples during different stages of vermifiltration at the phylum level averaged over replicates (n = 3).
		Percentage of sequences
	Phylum	LAG	INF	EFF
	Bacteroidetes	70.6	72.3	43.3
	Firmicutes	7	6.1	11.3
	Synergistetes	4.3	3.6	4.6
	Proteobacteria	3.8	3.3	18.1
	Spirochaetes	1.7	2.3	0.4
	WWE1 (candidate)	1.6	1.9	0.6
	Chloroflexi	0.7	0.5	3.7
	Actinobacteria	0.3	0.2	3.3
	Phyla <2%	3.2	3.4	9.6
	Unclassified phyla	6.7	6.3	5.1
