# Supplementary material for: Profiling of the Microbiome Associated With Nitrogen Removal During Vermifiltration of Wastewater From a Commercial Dairy
Source: Front Microbiol. 2018 Aug 20;9:1964. doi: 10.3389/fmicb.2018.01964 (PMC6110276; doi:10.3389/fmicb.2018.01964)
Supplement: TABLE S4 — Community composition of Betaproteobacteria at the family level in dairy wastewater samples during different stages of vermifiltration averaged over replicates (n = 3). [file Table_4.XLSX]

## Sheet: Table S4
	Supplementary Table S4. Community composition of Betaproteobacteria at the family level in dairy wastewater samples during different stages of vermifiltration averaged over replicates (n = 3).
		Percentage of sequences
	Family	LAG	INF	EFF
	Comamonadaceae	0.354567	0.108733	2.46977
	Rhodocyclaceae	0.146067	0.0608	0.622767
	Alcaligenaceae	0.00526667	0.0205667	0.0490333
	Nitrosomonadaceae	0.0035	0	0.00883333
	Oxalobacteraceae	0.00273333	0	0.0347333
	Neisseriaceae	0	0	0.195567
	Procabacteriaceae	0	0	0.0248333
	Burkholderiaceae	0	0	0.0084
	Gallionellaceae	0	0	0.00626667
	Hydrogenophilaceae	0	0	0.00923333
	Methylophilaceae	0	0.00133333	0.0303
	Betaproteobacteria unclassified at family level	0.0615667	0.0244	2.91317
	Total relative abundance of Betaproteobacteria	0.5737	0.215833	6.3729
