# Supplementary material for: Profiling of the Microbiome Associated With Nitrogen Removal During Vermifiltration of Wastewater From a Commercial Dairy
Source: Front Microbiol. 2018 Aug 20;9:1964. doi: 10.3389/fmicb.2018.01964 (PMC6110276; doi:10.3389/fmicb.2018.01964)
Supplement: TABLE S5 — Significantly enriched taxa with LDA scores > 3.3. Clades within each lineage are listed from kingdom to species, and OTU, separated by commas. Unclassified clades share the same label as the clade at which they are unclassified. [file Table_5.XLSX]

## Sheet: Table S5
	Supplementary Table S5. Significantly enriched taxa with LDA scores > 3.3. Clades within each lineage are listed from kingdom to species, and OTU, separated by commas. Unclassified clades share the same label as the clade at which they are unclassified.
	Sample	Kingdom	Phylum	Class	Order	Family	Genus	Species	OTU	LDA score
	LAG	Archaea	Euryarchaeota	Methanomicrobia	Methanosarcinales					3.52
	INF	Bacteria	Spirochaetes							3.98
		Bacteria	Spirochaetes	MVP_15						4.01
		Bacteria	Spirochaetes	MVP_15	PL_11B10					4.01
		Bacteria	Spirochaetes	MVP_15	PL_11B10	PL_11B10_unclassified				3.99
		Bacteria	Spirochaetes	MVP_15	PL_11B10	PL_11B10_unclassified	PL_11B10_unclassified			4.02
		Bacteria	Spirochaetes	MVP_15	PL_11B10	PL_11B10_unclassified	PL_11B10_unclassified	PL_11B10_unclassified		4
		Bacteria	Spirochaetes	MVP_15	PL_11B10	PL_11B10_unclassified	PL_11B10_unclassified	PL_11B10_unclassified	Otu00006	3.96
		Bacteria	WWE1							3.75
		Bacteria	WWE1	Cloacamonae						3.8
		Bacteria	WWE1	Cloacamonae	Cloacamonales					3.78
		Bacteria	WWE1	Cloacamonae	Cloacamonales	Cloacamonaceae				3.78
		Bacteria	WWE1	Cloacamonae	Cloacamonales	Cloacamonaceae	W22			3.65
		Bacteria	WWE1	Cloacamonae	Cloacamonales	Cloacamonaceae	W22	W22_unclassified		3.66
		Bacteria	WWE1	Cloacamonae	Cloacamonales	Cloacamonaceae	W22	W22_unclassified	Otu00008	3.64
	EFF	Bacteria	Actinobacteria	Acidimicrobiia						3.86
		Bacteria	Actinobacteria	Acidimicrobiia	Acidimicrobiales					3.85
		Bacteria	Bacteroidetes	Flavobacteriia						4.12
		Bacteria	Bacteroidetes	Flavobacteriia	Flavobacteriales					4.13
		Bacteria	Bacteroidetes	Flavobacteriia	Flavobacteriales	Flavobacteriaceae				4.09
		Bacteria	Chloroflexi	Anaerolineae	Anaerolineales					3.56
		Bacteria	Chloroflexi	Anaerolineae	Anaerolineales	Anaerolinaceae				3.57
		Bacteria	Firmicutes	Bacilli	Turicibacterales					3.57
		Bacteria	Firmicutes	Bacilli	Turicibacterales	Turicibacteraceae				3.57
		Bacteria	Firmicutes	Bacilli	Turicibacterales	Turicibacteraceae	Turicibacter			3.57
		Bacteria	Firmicutes	Bacilli	Turicibacterales	Turicibacteraceae	Turicibacter	Turicibacter_unclassified		3.55
		Bacteria	Firmicutes	Bacilli	Turicibacterales	Turicibacteraceae	Turicibacter	Turicibacter_unclassified	Otu00015	3.59
		Bacteria	Firmicutes	Clostridia	Clostridiales	Lachnospiraceae				3.62
		Bacteria	Firmicutes	Clostridia	Clostridiales	Lachnospiraceae	Butyrivibrio			3.51
		Bacteria	Proteobacteria	Betaproteobacteria						4.5
		Bacteria	Proteobacteria	Betaproteobacteria	Betaproteobacteria_unclassified					4.09
		Bacteria	Proteobacteria	Betaproteobacteria	Betaproteobacteria_unclassified	Betaproteobacteria_unclassified				4.11
		Bacteria	Proteobacteria	Betaproteobacteria	Betaproteobacteria_unclassified	Betaproteobacteria_unclassified	Betaproteobacteria_unclassified			4.11
		Bacteria	Proteobacteria	Betaproteobacteria	Betaproteobacteria_unclassified	Betaproteobacteria_unclassified	Betaproteobacteria_unclassified	Betaproteobacteria_unclassified		4.1
		Bacteria	Proteobacteria	Betaproteobacteria	Burkholderiales					4.09
		Bacteria	Proteobacteria	Betaproteobacteria	Burkholderiales	Comamonadaceae				4.07
		Bacteria	Proteobacteria	Betaproteobacteria	Burkholderiales	Comamonadaceae	Comamonadaceae_unclassified			3.89
		Bacteria	Proteobacteria	Betaproteobacteria	Burkholderiales	Comamonadaceae	Comamonadaceae_unclassified	Comamonadaceae_unclassified		3.89
